# Supplementary material for: Oligomerization and positive feedback on membrane recruitment encode dynamically stable PAR-3 asymmetries in the C. elegans zygote
Source: bioRxiv. 2025 Aug 25:2023.08.04.552031. Preprint. [Version 3] doi: 10.1101/2023.08.04.552031 (PMC11383301; doi:10.1101/2023.08.04.552031)
Supplement: Supplement 3 [file media-3.zip]

Archive with 2 entries (2 files):
- Movie S2.mov
- __MACOSX/._Movie S2.mov
